# Supplementary material for: Multi-site phosphorylation controls the neurogenic and myogenic activity of E47
Source: Biochem Biophys Res Commun. 2019 Mar 26;511(1):111–6. doi: 10.1016/j.bbrc.2019.02.045 (PMC6405440; doi:10.1016/j.bbrc.2019.02.045)
Supplement: coi_disclosure_Davies [file mmc1.zip]

Archive with 3 entries (3 files):
- ybbrc_41778_coi_disclosure_Davies.pdf
- ybbrc_41778_coi_disclosure_Hardwick.pdf
- ybbrc_41778_coi_disclosure_Philpott.pdf
